# Supplementary material for: Aluminum Foil vs. Gold Film: Cost-Effective Substrate in Sandwich SERS Immunoassays of Biomarkers Reveals Potential for Selectivity Improvement
Source: Int J Mol Sci. 2023 Mar 14;24(6):5578. doi: 10.3390/ijms24065578 (PMC10051902; doi:10.3390/ijms24065578)
Supplement: Supplementary file 1 [file ijms-24-05578-s001.zip]

Archive with 1 entries (1 files):
- ijms-2237220-supplementary.pdf
